# Supplementary material for: Single-Cell Monitoring of Activated Innate Immune Signaling by a d2eGFP-Based Reporter Mimicking Time-Restricted Activation of IFNB1 Expression
Source: Front Cell Infect Microbiol. 2022 Jan 18;11:784762. doi: 10.3389/fcimb.2021.784762 (PMC8803904; doi:10.3389/fcimb.2021.784762)
Supplement: Supplementary file 2 [file Table_1.xlsx]

## Sheet: Figure 1
Figure 1B
	Naive		MOI 0,5		MOI 0,88		MOI 1,66
	Untreated	cGAMP 125 ug/mL	Untreated	cGAMP 125 ug/mL	Untreated	cGAMP 125 ug/mL	Untreated	cGAMP 125 ug/mL
% d2eGFP-positive cells	0.3	0.23	1.57	17.4	2.36	21.2	4.25	31.7
	0.41	0.31	1.8	17.9	2.27	20.6	4.3	30.8
	0.44	0.21	1.91	18	2.03	20.8	4.85	32.1
Figure 1C
	A1	A2	A3	A5	B1	B2	B6	B9	B13	C2	C3	C5	C6	C9	Naive
% d2eGFP-positive cells	16.9	26.9	87.2	73	69.8	45.9	91.6	54.9	85.4	81.3	89.1	57.7	62.8	59.8	0.11
	18.4	26.7	87.6	72.4	69.5	45.2	91	54.1	84.5	80.3	89.5	58.5	61.2	59.8	0.11
	18.2	27.1	87.6	72.6	69.1	43.2	90.7	51.1	86.4	80.2	89.7	56.6	61	59.8	0.14
Figure 1D
	A1	A2	A3	A5	B1	B2	B6	B9	B13	C2	C3	C5	C6	C9	Naive
d2eGFP MFI	15758	19566	58656	52951	39574	25369	111837	28547	116325	64465	82278	30885	39264	31129	9300
	16198	19489	58425	51513	39574	24972	106259	27991	117244	62714	85580	31375	38047	31007	9337
	16198	19489	59352	50509	39730	24294	105012	26911	122431	62714	83583	30643	36292	31129	9337
Figure 1E
	A1	A2	A3	A5	B1	B2	B6	B9	B13	C2	C3	C5	C6	C9	Naive
% d2eGFP-positive cells	0.07	1.89	25.7	0.09	0.13	0.1	0.38	1.03	19.8	0.24	0.2	8.07	1.3	0.037	0
	0.079	1.57	26.3	0.056	0.13	0.14	0.3	0.89	20.3	0.29	0.19	7.85	1.6	0.072	0.013
	0.079	1.87	25.8	0.1	0.19	0.18	0.43	1.03	20.2	0.27	0.16	8.12	0.83	0.065	0.026
Figure 1F
	0 ug/mL		7,81 ug/mL		15,62 ug/mL		37,5 ug/mL		62,5 ug/mL		125 ug/mL
	B6	C3	B6	C3	B6	C3	B6	C3	B6	C3	B6	C3
% d2eGFP-positive cells	0.21	0.16	2.45	1.83	14.5	13.1	56.2	49.6	89	80.1	96.9	94.5
	0.21	0.16	2.41	1.85	14.4	13.5	56.3	47.7	89.6	80.9	96.7	94.5
	0.21	0.14	2.5	1.97	14.1	12.6	56.3	47.9	90.3	81.2	96.9	94.3
Figure 1G
	0 ug/mL		7,81 ug/mL		15,62 ug/mL		37,5 ug/mL		62,5 ug/mL		125 ug/mL
	B6	C3	B6	C3	B6	C3	B6	C3	B6	C3	B6	C3
d2eGFP MFI	40361	37306	41001	44709	44533	50113	65488	64212	138315	94427	263720	165110
	39264	35585	40679	47241	45239	49330	65746	62468	136692	95173	270020	159993
	36868	41980	41325	45062	45597	49525	66005	62222	137772	95549	262684	155646
Figure 1H
	0 ug/mL		7,81 ug/mL		15,62 ug/mL		37,5 ug/mL		62,5 ug/mL		125 ug/mL
	B6	C3	B6	C3	B6	C3	B6	C3	B6	C3	B6	C3
IFN-β units/mL	0	0	0	0.104231	20.4841	10.8757	495.237	324.624	1589.4	541.157	6197.66	1512.07
	0	0	0	0.32874	18.5399	12.2919	507.748	272.275	1441.18	470.963	6901.09	1655.86
	0	0	0.189101	0.304633	19.6757	8.72838	533.327	290.776	1337.75	500.132	5537.49	1670.85

## Sheet: Figure 2
Figure 2A
	Untreated		Lipofectamine 4 ul/mL		dsDNA 4 ug/mL		Poly I:C 4 ug/mL		cGAMP 125 ug/mL
	B6	C3	B6	C3	B6	C3	B6	C3	B6	C3
% d2eGFP-positive cells	0.51	0.59	0.75	1.19	14.1	20.7	0.7	0.9	98.2	96.1
	0.82	0.58	0.93	0.87	12.7	21.1	0.75	0.9	98.3	95.9
	0.84	0.64	0.79	0.8	14.3	22.2	0.82	0.61	98.1	95.3
Figure 2B
	Untreated		Lipofectamine 4 ul/mL		dsDNA 4 ug/mL		Poly I:C 4 ug/mL		cGAMP 125 ug/mL
	B6	C3	B6	C3	B6	C3	B6	C3	B6	C3
IFN-β units/mL	0	0	0	0	1651.44	2167.59	0	0	12379.7	2372.51
	0	0	0	0	1560.63	2031.04	0	0	10520.3	2148.17
	0	0.178152	0	0	1915.65	2231.91	0	0	12130.6	1354.9
Figure 2C
		B6			C3
% d2eGFP-positive cells	Untreated	0.83	0.74	0.79	0.42	0.56	0.46
	HSV-1 MOI 1	3.77	3.29	3.33	7.49	7.39	7.79
	HSV-1 MOI 3	7.03	6.74	6.73	14.8	17.6	19.2
Figure 2D
		B6			C3
IFN-β units/mL	Untreated	3.80405	3.80405	3.45435	3.82608	3.82608	3.73807
	HSV-1 MOI 1	56.2377	34.705	45.3869	86.1456	136.276	159.063
	HSV-1 MOI 3	44.0428	77.0099	81.4956	145.126	161.291	139.956
Figure 2E
		Naive			B6			C3
% d2eGFP-positive cells	Untreated	0.16	0.17	0.16	0.24	0.14	0.1	0.57	0.47	0.62
	Lipofectamine 4 ul/mL	0.26	0.26	0.4	0.36	0.25	0.3	0.9	0.85	1
	dsDNA 4 ug/mL	0.41	0.69	0.46	8.36	8.09	9.3	11.7	11.1	10.3
	Poly I:C 4 ug/mL	0.47	0.69	0.7	0.57	0.48	0.47	1.51	1.33	1.2
	cGAMP 125 ug/mL	0.3	0.31	0.27	25	26	27.4	16	15.3	16.7
Figure 2F
		Naive			B6			C3
IFN-β units/mL	Untreated	1.38699	1.28355	1.41307	1.49182	1.51824	1.59802	1.41307	1.46549	1.49182
	Lipofectamine 4 ul/mL	1.51824	1.78704	1.73263	1.62477	1.65161	1.73263	1.57134	1.59802	1.57134
	dsDNA 4 ug/mL	8958.24	2695.65	6756.36	160.428	169.404	213.89	210.002	191.81	145.338
	Poly I:C 4 ug/mL	4.04444	4.07727	4.78294	1.9522	1.98001	2.092	1.92448	2.06388	1.92448
	cGAMP 125 ug/mL	113.6	170.544	139.617	129.504	144.289	166.007	26.1101	25.5215	25.8154

## Sheet: Figure 3
Figure 3A
		C1			C3
% d2eGFP-positive cells	Untreated	0.56	0.66	0.5	0.47	0.57	0.66
	Lipofectamine 4 ul/mL	4.81	4.23	4.5	0.62	0.56	0.44
	dsDNA 4 ug/mL	15.7	14.8	14.8	1.81	1.45	1.38
	Poly I:C 4 ug/mL	6.91	8.04	7.34	51.2	50.7	50.8
	cGAMP 125 ug/mL	18.5	17.5	17	1.61	2.18	1.4
Figure 3B
		C1			C3
IFN-β units/mL	Untreated	0.473693	0.37843	0.952769	0	1.14542	0.66483
	Lipofectamine 4 ul/mL	11.5127	13.6134	12.875	0	0	0
	dsDNA 4 ug/mL	141.742	146.132	195.564	2.11535	1.92056	1.82331
	Poly I:C 4 ug/mL	177.865	190.968	202.733	1702.45	1893.95	1470.67
	cGAMP 125 ug/mL	126.418	129.405	142.534	5.27753	5.27753	1.72615
Figure 3C
		C1			C3
IFNB1/ACTB mRNA	Untreated	0.538557	1.80248	0.658959	0.972745	1.34994	0.677321
	Lipofectamine 4 ul/mL	0.595954	4.99298	4.23044	0.416333	0.905842	0.721523
	dsDNA 4 ug/mL	1.78137	1.24578	0.932252	2.0539	1.19421	2.34903
	Poly I:C 4 ug/mL	2.64509	1.93136	3.5672	14.1312	14.0834	22.8961
	cGAMP 125 ug/mL	0.729149	0.626231	2.68894	1.57085	4.00654	1.30744

## Sheet: Figure 4
Figure 4B
	Negative		Positive +		Positive ++
	B6	C3	B6	C3	B6	C3
% d2eGFP-positive cells	2.19	5.69	15.4	30.4	35	54.3
	2.53	6.18	17.8	30.5	36.2	54.2
	2.57	5.91	16.9	31.2	36.9	54.9
Figure 4C		B6 TX-dsDNA negative			B6 TX-dsDNA positive
% d2eGFP-positive cells	Untreated	0.14	0.36	0.36	0.024	0.012	0.021
	Lipofectamine 4 uL/mL	0.55	0.29	0.41	0.011	0.011	0.025
	Texas-red dsDNA 0.5 ug/mL	0.3	0.34	0.36	0.32	0.36	0.43
	Texas-red dsDNA 1 ug/mL	0.22	0.33	0.34	0.75	1.24	1.11
	Texas-red dsDNA 2 ug/mL	0.54	0.71	0.75	3.79	5.49	5.14
	Texas-red dsDNA 3 ug/mL	0.91	1.08	1.29	9.91	13.2	11.4
	Texas-red dsDNA 4 ug/mL	0.93	0.89	1.33	11.5	6.58	9.75
	Texas-red dsDNA 5 ug/mL	0.58	0.55	0.39	9.39	8.5	7.26
	Texas-red dsDNA 6 ug/mL	0.32	0.3	0.38	7.86	8.74	8.28
Figure 4D		B6 TX-dsDNA negative			B6 TX-dsDNA positive
% d2eGFP-positive cells	Untreated	0.16	0.21	0.26	0.022	0.00438	0.00451
	Lipofectamine 4 uL/mL	0.25	0.3	0.3	0.013	0.018	0.00446
	Texas-red dsDNA 0.5 ug/mL	1.68	0.66	0.78	2.93	1.12	1.24
	Texas-red dsDNA 1 ug/mL	1.45	0.48	0.72	4.81	2.4	4.18
	Texas-red dsDNA 2 ug/mL	0.77	0.99	0.52	9.69	9.38	6.71
	Texas-red dsDNA 3 ug/mL	2.5	0.97	1.08	19.1	15	11.6
	Texas-red dsDNA 4 ug/mL	1.39	1.7	0.98	13.3	18.2	10.9
	Texas-red dsDNA 5 ug/mL	1.12	0.93	0.8	12	11.4	13.3
	Texas-red dsDNA 6 ug/mL	0.5	0.97	0.61	19.5	21.5	16.7
Figure 4E
	Hours after treatment	B6			C3
% d2eGFP-positive cells	0:00:00	0.45	0.57	0.54	0.31	0.21	0.24
	4:00:00	4.87	4.2	4.23	2.67	2.67	2.94
	8:00:00	69	71.6	69	35.8	38	36.5
	12:00:00	78.8	80.1	78.5	55.8	55.2	54.7
	16:00:00	63.8	65.7	65	44.9	45	41.8
	24:00:00	20.6	23.1	22.1	13	13.2	12.3
	32:00:00	4.38	4.57	4.47	3.89	3.83	3.33
	40:00:00	2.14	1.87	1.78	2.1	2.24	2.55
	56:00:00	1.69	1.08	1.24	1.49	1.37	1.22
Figure 4F
	Hours after treatment	B6			C3
d2eGFP MFI	0:00:00	9560	9674	9523	8297	8232	8232
	4:00:00	12250	11639	11548	9866	9712	9674
	8:00:00	50113	55512	51310	21931	23173	22455
	12:00:00	71692	75752	70019	34892	34618	34078
	16:00:00	40840	43837	42146	27446	27446	26077
	24:00:00	18517	19643	19185	16455	16262	15945
	32:00:00	11777	12202	12154	12444	12106	12059
	40:00:00	10972	10801	10886	11593	12154	12298
	56:00:00	11917	11102	11367	11685	11777	11639
Figure 4G
	Hours after treatment	B6			C3
IFN-β units/mL	0:00:00	27.064	26.1682	25.9465	25.9465	25.7256	27.5173
	4:00:00	308.539	276.491	272.448	143.233	133.863	168.771
	8:00:00	7149.98	7677.68	8185.24	2185.53	2805.76	2630.84
	12:00:00	16577.1	12814.9	12377	3560.55	3445.77	3263.38
	16:00:00	6832.8	7423.4	7710.24	3916.68	2593.53	2918.61
	24:00:00	7179.72	6917.52	5886.79	2908.15	2372.27	2256.79
	32:00:00	5337.52	4597.87	4848.56	2006.15	1444.68	1991.86
	40:00:00	4811.78	4394.96	3445.77	1542.69	2131.65	1428.9
	56:00:00	1634.81	1218.64	597.905	503.262	466.609	475.603
Figure 4H
	Hours after treatment	B6			C3
IFNB1/ACTB mRNA	0:00:00	0.525639	1.20555	1.26881	1.2172	0.964663	0.818135
	4:00:00	10.2059	8.58485	6.67875	4.74516	6.77051	6.37185
	8:00:00	17.6256	24.3283	21.6302	19.4857	21.7787	14.7046
	12:00:00	15.334	11.9841	7.28204	10.2508	10.165	10.0526
	16:00:00	3.56905	7.84377	7.2618	5.56071	5.36449	3.24965
	24:00:00	3.49933	2.56717	4.48639	1.92451	2.32492	2.24521
	32:00:00	2.47951	2.31124	2.8124	1.82914	1.44813	1.72253
	40:00:00	2.306	2.27277	2.23972	1.70691	0.991774	2.352
	56:00:00	1.7215	1.75514	1.56507	2.09834	2.40035	1.97435
Figure 4I
	Hours after treatment	B6			C3
d2eGFP/ACTB mRNA	0:00:00	1.01137	1.09448	0.894151	1.57275	0.809611	0.617635
	4:00:00	2.97154	3.45797	3.13574	6.33795	4.33574	3.24633
	8:00:00	14.6208	13.0325	12.5842	12.7921	15.5878	19.1472
	12:00:00	25.417	7.21167	8.69608	17.0384	5.40449	13.5958
	16:00:00	5.3812	7.11584	5.81551	4.19275	2.94804	5.4996
	24:00:00	2.14413	3.23814	2.64294	1.64062	2.36648	3.23368
	32:00:00	1.5942	1.69476	1.7757	2.18671	1.16048	1.59495
	40:00:00	1.68065	1.4835	1.6146	1.9223	1.34496	2.81172
	56:00:00	1.57361	2.15217	1.07779	2.4026	2.5289	3.55811

## Sheet: Figure 5
Figure 5A
	B6		C3
	TMEM173 sgRNA 1	TMEM173 sgRNA 2	TMEM173 sgRNA 1	TMEM173 sgRNA 2
% Indels	97	96	96	97
Figure 5B
		B6 cGAMP			B6 Untreated
% d2eGFP-positive cells	Naive	95.9	95.8	95.7	0.49	0.48	0.47
	Mock	92.6	92.7	93.2	0.32	0.4	0.28
	TMEM173 sg1	2.49	2.75	2.53	1.47	1.31	1.16
	TMEM173 sg2	4.01	3.63	4.04	1.13	1.37	1.48
Figure 5C
		C3 cGAMP			C3 Untreated
% d2eGFP-positive cells	Naive	95.5	95.8	95.8	0.14	0.082	0.076
	Mock	92.5	93	92.6	0.38	0.33	0.37
	TMEM173 sg1	0.51	0.39	0.33	0.036	0.069	0.057
	TMEM173 sg2	0.21	0.21	0.22	0.023	0.016	0.00564
Figure 5F
		Mix Mock + TMEM173 sgRNA 1			Mix Mock + TMEM173 sgRNA 2
		Pre FACS	FACS Negative gate	FACS Positive gate	Pre FACS	FACS Negative gate	FACS Positive gate
% d2eGFP-positive cells	B6	34.3	0	90.7	35	0	89.9
	C3	41.4	0	92.4	38.9	0	91.1
Figure 5G
		Mix Mock + TMEM173 sgRNA 1			Mix Mock + TMEM173 sgRNA 2
		Pre FACS	FACS Negative gate	FACS Positive gate	Pre FACS	FACS Negative gate	FACS Positive gate
% Indels	B6	25	85	0	23	77	0
	C3	22	87	0	11	81	0

## Sheet: Supplementary Figure S2
Supplementary Figure S2
	Naive				MOI 0,5				MOI 0,88				MOI 1,66
	Untreated	Lipofectamine 4 ul/mL	Poly I:C 4 ug/mL	dsDNA 4 ug/mL	Untreated	Lipofectamine 4 ul/mL	Poly I:C 4 ug/mL	dsDNA 4 ug/mL	Untreated	Lipofectamine 4 ul/mL	Poly I:C 4 ug/mL	dsDNA 4 ug/mL	Untreated	Lipofectamine 4 ul/mL	Poly I:C 4 ug/mL	dsDNA 4 ug/mL
% d2eGFP-positive cells	0.56	0.5	0.51	0.49	1.7	1.8	2.63	8.44	2.74	3.2	4.14	11.1	4.73	5.58	6.89	14.9
	0.57	0.54	0.44	0.46	1.79	1.96	2.63	11.2	2.8	3.31	3.82	7.72	4.81	5.29	7.06	13.8
	0.51	0.49	0.52	0.6	1.81	2.04	2.72	5.94	3.02	2.62	3.93	12.7	5.17	5.26	6.75	12.7

## Sheet: Supplementary Figure S3
Supplementary Figure S3A
	A1	A2	A3	A5	B1	B2	B6	B9	B13	C2	C3	C5	C6	C9	Naive
% d2eGFP-positive cells	16.9	26.9	87.2	73	69.8	45.9	91.6	54.9	85.4	81.3	89.1	57.7	62.8	59.8	0.11
	18.4	26.7	87.6	72.4	69.5	45.2	91	54.1	84.5	80.3	89.5	58.5	61.2	59.8	0.11
	18.2	27.1	87.6	72.6	69.1	43.2	90.7	51.1	86.4	80.2	89.7	56.6	61	59.8	0.14
d2eGFP MFI	15758	19566	58656	52951	39574	25369	111837	28547	116325	64465	82278	30885	39264	31129	9300
	16198	19489	58425	51513	39574	24972	106259	27991	117244	62714	85580	31375	38047	31007	9337
	16198	19489	59352	50509	39730	24294	105012	26911	122431	62714	83583	30643	36292	31129	9337
Supplementary Figure S3B
	A1	A2	A3	B1	B2	B6	B9	B13	C2	C3	C6	C9	Naive
Reporter cassette copy number	0.458498	2.53308	0.316209	9.09731	0.674941	5.15857	0.479541	6.23115	4.5191	4.04816	7.59307	2.10902	0.059039
Supplementary Figure S3C
	Clone	Reporter cassette copy number	d2eGFP MFI
	A1	0.458498	15758	16198	16198
	A2	2.53308	19566	19489	19489
	A3	0.316209	58656	58425	59352
	B1	9.09731	39574	39574	39730
	B2	0.674941	25369	24972	24294
	B6	5.15857	111837	106259	105012
	B9	0.479541	28547	27991	26911
	B13	6.23115	116325	117244	122431
	C2	4.5191	64465	62714	62714
	C3	4.04816	82278	85580	83583
	C6	7.59307	39264	38047	36292
	C9	2.10902	31129	31007	31129
	Naive	0.059039	9300	9337	9337

## Sheet: Supplementary Figure S4
Supplementary Figure S4A
		C3	B6
% d2eGFP-positive cells	Untreated	0.18	0.39
	IFNα a2 1000 U/mL	0.53	0.55
	IFNα a2 5000 U/mL	0.7	0.59
	Untreated + cGAMP 31.25 ug/mL	34.38	15.9
	IFNα a2 1000 U/mL + cGAMP 31.25 ug/mL	39.62	17.29
	IFNα a2 5000 U/mL + cGAMP 31.25 ug/mL	39.32	18.42

## Sheet: Supplementary Figure S5
Supplementary Figure S5A
	Untreated		Lipofectamine 4 ul/mL		dsDNA 4 ug/mL		Poly I:C 4 ug/mL		cGAMP 125 ug/mL
	B6	C3	B6	C3	B6	C3	B6	C3	B6	C3
d2eGFP MFI	9191	9374	9560	10674	13410	14623	9636	10262	227092	132978
	9374	9374	9636	9944	12995	14914	9674	10142	222667	132456
	9411	9485	9598	9827	13410	15210	9560	9983	222667	125850
Supplementary Figure S5B
		C2			C9			B1
% d2eGFP-positive cells	Untreated	0.54	0.44	0.45	0.19	0.8	0.17	0.49	0.37	0.36
	Lipofectamine 4 ul/mL	0.68	0.58	0.69	0.33	0.32	0.34	0.59	0.51	0.56
	dsDNA 4 ug/mL	7	10.9	9.88	12.8	14.1	15.6	19.7	21.9	22.3
	Poly I:C 4 ug/mL	0.62	0.64	0.74	0.27	0.33	0.24	0.29	0.29	0.3
	cGAMP 125 ug/mL	97.2	96.8	97.1	76.3	77.3	75.7	79.6	80.7	80.6
Supplementary Figure S5B
		C2			C9			B1
d2eGFP MFI	Untreated	9485	9155	9119	8168	10972	8168	6341	4303	4531
	Lipofectamine 4 ul/mL	9523	9448	9750	8462	8529	8496	5551	5103	5080
	dsDNA 4 ug/mL	12202	13305	13358	11278	11367	11685	87274	101843	108196
	Poly I:C 4 ug/mL	9712	9712	9905	8496	8529	8802	4174	4148	4174
	cGAMP 125 ug/mL	146149	145575	141063	40679	41325	39887	48641	51265	53043

## Sheet: Supplementary Figure S6
Supplementary Figure S6
	Untreated	Lipofectamine 4 ul/mL	dsDNA 4 ug/mL	Poly I:C 4 ug/mL	cGAMP 125 ug/mL
% d2eGFP-positive cells	1.41	1.82	4.81	14	4.52
	1.23	1.32	4.75	17.8	5
	1.96	1.65	4.73	17.6	5.28

[truncated: 2 more sheets: Supplementary Figure S7, Oligo sequences]
